# Supplementary material for: Extracellular Matrix Signalling and Injury Susceptibility: ACAN and FMOD Variants in Sports-Related Musculoskeletal Injuries
Source: Genes (Basel). 2026 Apr 17;17(4):475. doi: 10.3390/genes17040475 (PMC13116978; doi:10.3390/genes17040475)
Supplement: Supplementary file 1 [file genes-17-00475-s001.zip]

Archive with 1 entries (1 files):
- genes-4227362-supplementary.pdf
